# Supplementary material for: Reflecting on Earlier Experiences with Unsolicited Findings: Points to Consider for Next-Generation Sequencing and Informed Consent in Diagnostics
Source: Hum Mutat. 2013 Jul 16;34(10):1322–8. doi: 10.1002/humu.22370 (PMC4285964; doi:10.1002/humu.22370)
Supplement: Figure S1 — . Blood spot card from the Netherlands (2009, simplified and translated). Downloaded WIREs website at: October 8, 2012. Figure S2. Informed consent form Tumor Genetic Research, Helsinki (2012, translated) Courtesy: Prof. Lauri Aaltonen. Figure S3. Consent statement disclosure of outcome of prenatal Array-CGH, VUMC Amsterdam, the Netherlands* (2011, translated). Courtesy: Kyra Stuurman. Figure S4. Consent form exome sequencing, RUNMC Nijmegen, the Netherlands (2011). Courtesy: Helger Yntema. Table S1. Workshop Amsterdam, March 21, 2012: Informed Consent for Exome Sequencing in Diagnostics Table S2. Proposed categories of unsolicited findings: which unsolicited results should be communicated? [file humu0034-1322-sd2.txt]

Rigter et al.,Human Mutation  1 
 
 
Supp. Figure S1. Blood spot card from the Netherlands (2009, simplified and translated). 
Downloaded at: http://www.rivm.nl/ October 8, 2012. 
Blood taken by:  [] screener [] hospital
  [] midwife [] other
 
Name:……………………………………………….  
 
Organisation: ………………Tel.no. : ………………  
Blood-/exchange transfusion child: [] no  [] yes, date:………  
     time: ……………h  
 
Parent wants to be informed about carrierstatus:  
[] yes [] no, signatureparent(s):…………..  
 
Parent objects to retaining theblood sample for anonymousscientific 
research  [] no
   [] yes, signature parent(s):…... …….  
   
 
 
Born at:[] home  [] elsewhere ………………………  
 
[] hospital(name, city)…………………….  
  
Lastname baby:…………………..  
First name:………………………..  
Place of birth: ……………………..  
Address:…………………………..  
Postal code:…….. City :……………  
Municipality:………………………  
Lastname mother:…………………  
Tel. no. parent:…………………….  
 
Date of birth:………………………  
 time:……………………..  
Date of heelprick:…………………  
 time:……………………..  
Birth weight:…………………gram  
Gestationalage:…..weeks+.…days  
 
Comments:………………………..  
…………………………… ……….  
. ……………………………………  
 Rigter et al.,Human Mutation  2 
 
 
Supp. Figure S2. Informed consent formTumor Genetic Research, Helsinki (2012,translated) 
Courtesy: Prof. Lauri Aaltonen.  
I haveread theletter outlining thetumor gene research.I understand that you want to take ablood /tissue sample 
fromme and thatthe samplewillbe sent toa research laboratoryfor a molecular geneticstudy. Thesamples willbe 
examined for changesin the genes that mightcontributetotumor genesis.
 
I knowthat sampling is completely voluntary. Iamfree toparticipate in the study.I also know that Ican withdraw 
fromthe investigation without notifying the cause and that I havethe right to deny that thesamples are analyzed if I 
woulddesire so. Toparticipatein thestudyor to withdraw fromit does not affectmy potentialtherapies.
 
I understand thatthe studydoes not benefitme personallyand Icannotexpectpersonaloutcomes. 
 
I understand that, althoughthe method enables looking at the entire genome, the aimof thestudy is not to make a 
completeinterpretation of my geneticinformation, but willfocus on tumor genes. It is possible that changes are
found that could be very important for my health and for which there are preventiveoptions.  
 
In thiscase(check thedesiredbox):
 
 Iwish to be contacted onlyabout my genetic risk for tumor development  
 Iwish to be contacted aboutanyfinding thatmaybe relevant for my health and for which there is apreventive
measure available. I understand that many peopleare carriers ofsome hidden hereditarydisease and that if such a
geneticcarrierstatus is found this will not becommunicated. 
 Ido not wantto be contacted, I amgiving my sample purely to promotescientific research.
 
I give my consent to take samplesfor tumor genomicresearch, as wellas givingpermissionto collectthe 
information that is relevant tothe investigation.
 Rigter et al.,Human Mutation  3 
 
 
Supp. Figure S3. Consent statement disclosure of outcome of prenatal Array-CGH, VUMC 
Amsterdam, the Netherlands* (2011, translated).Courtesy: Kyra Stuurman.  
 
*This test is offered after multiple structural anomalies have been detected in the fetus with
prenatal ultrasound. Untreatable late-onset disorders (although never found so far) were
explicitly mentioned not to be disclosed, because they were perceived not to be actionable.
Although this last category might be ofpersonal utility to the child at a later age, the right not to
know of the unborn child was used as the main argument not to disclose this to the parents, 
together with the perceived lack of urgency in this context. 
 
 
 
With thisdeclaration I,parent of my unborn child, statethat I have beeninformed about the potentialoutcome of 
studies with array-CGH.
 
I agree with thefollowing disclosure policy: 
 
Every outcome relevant totheinitial enquiry willbe disclosed. 
 
In the event thatthere is anoutcome that is not related to the initial enquiry, but has health implications, the 
following applies (inpractice the circumstances described below will occur very rarely):
1. If there is an outcome not related to the initial enquiry,but withdirect consequences for thehealthof my unborn 
child, this willbe disclosed
2. If there is an outcome without direct consequencesfor thehealth of my unborn child,but withconsequences for a 
potentialnext pregnancy (carrier statusforarecessive condition), this willbe disclosed
3. If there is an outcome which relates to acondition occurring laterin the life ofmy unborn child and for which
treatment is available, this willbe disclosed
4. If there is an outcome which relates to acondition occurring laterin the life ofmy unborn child and for whichno 
treatment is available, this willnot be disclosed
    Rigter et al.,Human Mutation  4 
 
Supp. Figure S4. Consent formexome sequencing, RUNMC Nijmegen, the Netherlands (2011). 
Courtesy: Helger Yntema. 
1. I wishthat DNA fromme/my child / person undermy legal guardianshipwillbe stored and tested by exome 
sequencing for the following condition: ___________________________________________________________ 
 
2. I understand that onlygenes known to causethe condition inquestion will be analyzedinitially (NB all genes will
be analyzed initially forsome specific conditions). The test results will bediscussed with me on completion of the
analysis. If thisinitial testing does not identify a cause, allgenes willthen be analyzed(exome sequencing). I will also 
be informed if findings relevant to the condition in question are identified by exome sequencing. 
 
3. I understand that there is asmallchance that co-incidentalfindings not related tothe specific condition in question 
maybe identified.  
I understand thatany co-incidental findingswillbe assessed by anindependent expert committee. Such co-incidental 
findings maybe of medicalimportance. Ifso, the committee in consultation with my doctor,mayinformme of these 
co-incidental findings. This will occuronlyif theco-incidental findings could havea significant impact on my health / 
the health of my child. 
 
4. I understand that the knowledgeof geneticconditions is likelyto improve in thefuture.I wouldlike tobe contacted 
if further information becomes available about the exome sequencing results relating to the genetic condition in my 
family.  
 
5. I understand that the information fromthe exome sequencing will be stored atthe Department of Human Genetics, 
UMC St. Radboud and that itmaybe shared with researchers in other departments after itis de-identified. 
 
6. I understand that I have theability to withdraw my consent at any time without influencing mymanagement /the 
management of mychild/my ward.  
 
7. I have hadthe opportunityto ask additional questionsand I amsatisfied with the explanations.Rigter et al.,Human Mutation  5 
Supp. Table S1. Workshop Amsterdam, March 21, 2012: Informed Consent for Exome
Sequencing in Diagnostics
 
 
WP8: Best Practice Guidelines for Provision ofClinical Genetic Service 
 
Workshop: Informed Consent for ExomeSequencing in Diagnostics 
March 21, 2012 
 
Technology in genetic health careservices is developing at a high speed, exerting in a major impact on the
provision of health careservices. Examples include shifts from curative to preventive services, fromin-
patient to out-patient treatment and from specialized genetic services to genetics as an integral part of 
general health services. In 2011, an international expert meeting entitled “Building excellence in clinical 
genetic services” wasorganized by Eurogentest2 in Zaandam, the Netherlands, funded by the European 
Commission (www.eurogentest.org), to identify topics within genetic service provision that need (more) 
guidance. The first priority identified was the need for best practice guidelines for an informed consent 
procedure to be used when implementing next generation sequencing in clinical diagnostics. To share 
experiences and further explore dilemmas, a subsequent workshop has been organized in Amsterdam on 
March 21, 2012:  
 
Workshop Part 1: Experiencesso far 
Exchange of experiences frompractice and literature
 
Workshop Part 2: What can we learn? 
Discussion on possible implementation of “binning system” and implications for informed consent
procedures 
 
Participants: 
Name 
 
Organisation: 
Cornel 
Henneman 
Kristoffersson 
Rigter 
van Aart 
 
Participants:
Borry 
Tönnies 
Kranendonk 
Ijntema 
Hall 
Dondorp 
Ploem
Waisfisz 
Elting 
First name 
 
 
Martina
Lidewij 
Ulf 
Tessel 
Charlotte 
 
 
Pascal 
Holger 
Elcke
Helger 
Alison 
Wybo 
Corrette 
Quinten 
Mariet 
Country 
 
 
NL 
NL 
SE
NL 
NL 
 
 
BE 
DE 
NL 
NL 
UK 
NL 
NL 
NL 
NL 
Professional background 
 
 
Community Genetics and Public Health Genomics 
Health Sciences 
Clinical Genetics 
Research 
Student Health Sciences 
 
 
Ethics 
Clinical Molecular Genetics 
Jurist/research 
Clinical Molecular Genetics 
Policy advisor PHG foundation 
Ethics 
Jurist 
Clinical Molecular Genetics 
Clinical Genetics Rigter et al.,Human Mutation  6 
Supp. Table S2. Proposed categories of unsolicited findings: which unsolicited results
should be communicated?  
 
Alwaysa If consented Never 
- Findings indicating an
emergency situation 
 
- Validated & clinically
relevant findings (medical 
actionable) 
(e.g. carrier status of autosomal 
recessivedisease)
- Variants of unknown 
significance
- Findings with low 
predictive value 
- Findings with low/no 
clinical utility  
Depending on context: 
- When the patient is a 
minor: All actionable, 
treatable and serious
conditionsb 
- When the finding is of 
clinical relevance for 
family member(s) 
 
Depending on context: 
- Life style related variants 
(moderate clinical utility) 
(e.g. alpha-1-antitrypsin 
deficiency
c
)
 
Depending on context: 
- Untreatable late onset 
disordersd 
- Just for personal 
curiositye
 
A proposal made by participants at the expert meeting in Amsterdam, March 2012.  
 
The types of results under “Depending on context” could beeither decided before start ofNGS 
by the patient or legal representative or by the clinician(insome cases with assistance froman 
independent Advisory Board).
 
aThis seems to be the most difficult category to define (what defines an “emergency situation?”), 
partly because it might not be generalizable. This category should be clearly defined and
communicated prior to testing, because the patient should be aware that with regard to this
category he/she cannot claiman absolute ‘right not to know’.  
b Possiblydepending e.g.on age ofpatient andwhether it isfeasible todecide on the information 
at a later agehim-/herself. 
c It was argued that this information insome cases could leadto life-styleadjustments(e.g. non-
smoking) that could prevent serious health problems. 
d Exceptions are possiblehere; might be relevant in some cases. 
e It wasargued that it will currentlybe unmanageableandtoo costly toconfirmthese types of 
results.  
